# Supplementary material for: Non-Destructive Assessment of Beef Freshness Using Visible and Near-Infrared Spectroscopy with Interpretable Machine Learning
Source: Foods. 2026 Feb 15;15(4):728. doi: 10.3390/foods15040728 (PMC12939979; doi:10.3390/foods15040728)
Supplement: Supplementary file 1 [file foods-15-00728-s001.zip]

Archive with 1 entries (1 files):
- foods-4142536-supplementary.pdf
